# Supplementary material for: Microplastics enhance the risk of cross-genus dissemination of carbapenemase resistance plasmids in ICU patients
Source: Front Cell Infect Microbiol. 2026 Mar 20;16:1781149. doi: 10.3389/fcimb.2026.1781149 (PMC13047061; doi:10.3389/fcimb.2026.1781149)
Supplement: Supplementary file 2 [file Table1.xls]

## Sheet: Sheet1
Table S1. AMR profiles of nine CRE strains
Strain	Species	Diseases	Gender	Age (Year)	ESBL	Count (CFU/mL)	KB method Disk diffusion method (mm)						Minimum inhibitory concentration (µg/mL)
							AMP	CFZ	GM	CAZ/AVI	AXL	AMP/SULB	AMX/CLAV	PIP/TAZ	CEFU	CDX	CAZ	CRO	CSULB	FEP	ETP	IMP	TIC/CLAV	MER	TOB	CIP	DOX	MIN	COL	AMK	TIG	SMZ/TMP	LVX
CREC-U1	E. coli	Severe pneumonia	Female	53	Neg	100000	6	6	6	18	6	6	≥32	≥128	≥64	≥64	≥64	≥64	≥64	≥32	≥8	≥16	≥128	≥16	≥16	≥4	1	≤1	≤0.5	≥64	≤0.5	≥320	≥8
CREC-U3	E. coli	Pneumonia	Male	52	Neg	80000	6	6	6	21	6	6	≥32	≥128	≥64	≥64	≥64	≥64	≥64	≥32	≥8	≥16	≥128	8	≥16	≥4	≥16	4	≤0.5	16	≤0.5	≥320	≥8
CRKP-1	CRKP	Tetraplegia	Male	15	Neg	100000	6	6	6	23	6	6	≥32	≥128	≥64	≥64	≥64	≥64	≥64	≥32	≥8	≥16	≥128	≥16	≥16	≥4	≥16	≥16	≤0.5	≥64	≤0.5	≥320	≥8
CREC-2	E. coli	Heart failure	Male	67	Neg	40000	6	6	6	20	6	6	≥32	≥128	≥64	≥64	≥64	≥64	≥64	≥32	≥8	≥16	≥128	≥16	≥16	≥4	≥16	8	≤0.5	≥64	≤0.5	≥320	≥8
CRKP-3	CRKP	Tetraplegia	Female	63	Neg	100000	6	6	18	21	6	6	≥32	≥128	≥64	≤4	≥64	≥64	≥64	8	≥9	≥16	≥128	8	≤1	0.5	2	2	≤0.5	≤2	1	≤20	1
CREC-32	E. coli	Tetraplegia	Female	39	Neg	100000	6	6	6	18	6	6	≥32	≥128	≥64	≥64	≥64	≥64	≥64	≥32	≥8	≥16	≥128	≥16	≥16	≥4	≥16	≤1	≤0.5	≥64	≤0.5	≥320	≥8
CREC-36	E. coli	Severe pneumonia	Female	53	Neg	100000	6	6	6	18	6	6	≥32	≥128	≥64	≥64	≥64	≥64	≥64	≥32	≥8	≥16	≥128	≥16	≥16	≥4	1	≤1	≤0.5	≥64	≤0.5	≥320	≥8
CRKP-58	CRKP	Dysphagia	Male	68	Pos	40000	6	6	21	23	16	6	≥32	≥128	≥64	≤4	8	32	16	2	2	8	≥128	≥16	≤1	≤0.25	2	2	≤0.5	≤2	≤0.5	≤20	≤0.12
CRKP-59	CRKP	Paraplegia	Female	65	Neg	100000	6	6	6	25	6	6	≥32	≥128	≥64	≥64	≥64	≥64	≥64	≥32	≥8	≥16	≥128	≥16	≥16	≥4	≥16	4	≤0.5	≥64	2	≤20	≥8
Ampicillin: AMP, Cefazolin: CFZ, Gentamicin: GM, Aztreonam: AXL, Ceftazidime/Avibactam: CAZ/AVI, Amoxicillin/Clavulanic acid: AMX/CLAV, Cefoxitin: CDX, Tobramycin: TOB, Cefuroxime: CEFU, Doxycycline: DOX, Piperacillin/Tazobactam: PIP/TAZ, Ciprofloxacin: CIP, Levofloxacin: LVX, Trimethoprim/Sulfamethoxazole: SMZ/TMP, Ceftriaxone: CRO, Ertapenem: ETP, Ticarcillin/Clavulanic acid: TIC/CLAV, Ceftazid…
