# Supplementary material for: Microplastics enhance the risk of cross-genus dissemination of carbapenemase resistance plasmids in ICU patients
Source: Front Cell Infect Microbiol. 2026 Mar 20;16:1781149. doi: 10.3389/fcimb.2026.1781149 (PMC13047061; doi:10.3389/fcimb.2026.1781149)
Supplement: Supplementary file 3 [file Table2.xls]

## Sheet: sheet1
Table S3. Detection of prophages in the nine CRE strains.
Strain	Contig_ID	PP_start	PP_end	attL_start	attL_end	attR_start	attR_end	attL_sequence	attR_sequence	Reason
CREC32	CRE-32_1	4015317	4034325	4015153	4015165	4033635	4033647	GGCCGCGGCGAA	GGCCGCGGCGAA	Longest Repeat flanking phage and within 2000 bp
CREC2	CRE-2_1	3291300	3316903	3289786	3289799	3318629	3318642	AACGGCAATTGCC	AACGGCAATTGCC	Longest Repeat flanking phage and within 2000 bp
CREC2	CRE-2_1	3886441	3925720	3885277	3885289	3927172	3927184	CCCGCAGAAACA	CCCGCAGAAACA	Longest Repeat flanking phage and within 2000 bp
CREC36	CRE-36_1	870463	881555	872244	872257	882319	882332	GATGCTGACCGAG	GATGCTGACCGAG	Longest Repeat flanking phage and within 2000 bp
CRECU1	CRE-U1_1	581287	591867	580510	580523	590585	590598	GCTCGGTCAGCAT	GCTCGGTCAGCAT	Longest Repeat flanking phage and within 2000 bp
CRECU3	CRE-U3_1	2208635	2219727	2210416	2210429	2220491	2220504	GATGCTGACCGAG	GATGCTGACCGAG	Longest Repeat flanking phage and within 2000 bp
CRKP3	CRKP-3_1	1842516	1863519	1844790	1844804	1864029	1864043	TACCCCTGATATTT	TACCCCTGATATTT	Longest Repeat flanking phage and within 2000 bp
CRKP58	CRKP-58_1	1241263	1282316	1239424	1239437	1279966	1279979	TGCACGGTTTGAT	TGCACGGTTTGAT	Longest Repeat flanking phage and within 2000 bp
CRKP58	CRKP-58_1	4454866	4492909	4453487	4453499	4489634	4489646	TCCACCAAATGC	GCATTTGGTGGA	Longest Repeat flanking phage and within 2000 bp
CRKP59	CRKP-59_1	606796	628319	610495	610507	627631	627643	ACGCAACCGGCG	ACGCAACCGGCG	Longest Repeat flanking phage and within 2000 bp
CRKP59	CRKP-59_1	3363789	3395964	3367680	3367692	3397287	3397299	GAGAGCGGCATC	GATGCCGCTCTC	Longest Repeat flanking phage and within 2000 bp
CRKP59	CRKP-59_1	4557093	4565874	4555611	4555625	4562871	4562885	AAGGCGACGCTCGT	ACGAGCGTCGCCTT	Longest Repeat flanking phage and within 2000 bp
